# Supplementary material for: Changes in precipitation may alter food preference in an ecosystem engineer, the black land crab, Gecarcinus ruricola
Source: PeerJ. 2019 May 8;7:e6818. doi: 10.7717/peerj.6818 (PMC6511230; doi:10.7717/peerj.6818)
Supplement: Supplemental Information 1 — This contains multiple choice raw data and calculations embedded in the file. [file peerj-07-6818-s001.xlsx]

## Sheet: Sheet1
		0D DEHYDRATE
	lettuce	apple	fish	sex
CrabMass
263	0	4.06073	1.92238	f
200	0.292981	0.792749	4.90588	m
193	0.21597	2.98682	0	m
293	0	3.82179	0.698628	f
334	0	0	5.20901	m
264	0	3.42186	3.10155	f
284	0.107627	0	2.81236	m
485	0	0	1.36968	m
334	0	1.12849	4.34156	m
346	1.01665	1.57438	1.13734	m
436	0	2.82845	0.834129	m
305	0	3.98104	1.68551	m
250	0	3.60473	0	f
213	0.440191	2.75414	0.661397	f
		4D DEHYDRATE
	lettuce	apple	fish	sex
CrabMass
296	0.58316	0.127117	2.68682	f
296	0	0	4.08719	f
287	0.103009	3.03197	1.3268	m
293	0	1.72882	0	m
290	0.540194	0.198439	0.486423	f
420	0	0	3.62333	m
435	0.115975	0.634209	3.29071	m
376	0	1.32694	4.5378	m
359	0	0	2.95057	f
294	0.25596	0.911202	3.24843	f
357	0	1.69899	1.00289	m
206	0	0	3.9148	f
187	0.133907	2.24475	1.534	m
192	0.152175	0.119911	1.18923	f
		8D DEHYDRATE
	lettuce	apple	fish	sex
CrabMass
228	0.188887	1.22388	0.199478	f
225	0.133598	2.32859	0.898619	f
223	0.287603	0.386479	1.44247	f
302	0.10799	0.410859	0	f
221	0.662424	0	2.06611	f
212	0.180981	0.826735	2.34908	f
353	0	0.598958	1.78901	m
341	0.103897	1.91758	1.01318	m
228	0	0.719769	0	f
386	0.192326	0.156443	3.52074	m
317	0.16982	0.195809	0.367928	m
249	0	0.266827	2.7437	m
332	0.140014	0	3.58764	f
426	0.117778	1.05381	1.96217	m
